# Supplementary material for: Long-Read MDM4 Sequencing Reveals Aberrant Isoform Landscape in Metastatic Melanomas
Source: Int J Mol Sci. 2024 Aug 30;25(17):9415. doi: 10.3390/ijms25179415 (PMC11395681; doi:10.3390/ijms25179415)
Supplement: Supplementary file 1 [file ijms-25-09415-s001.zip]

Archive with 1 entries (1 files):
- ijms-3152024-supplementary.pdf
